# Supplementary material for: Examination of Microcystin Adsorption by the Type of Plastic Materials Used during the Procedure of Microcystin Analysis
Source: Toxins (Basel). 2022 Sep 7;14(9):625. doi: 10.3390/toxins14090625 (PMC9502409; doi:10.3390/toxins14090625)
Supplement: Supplementary file 1 [file toxins-14-00625-s001.zip]

Archive with 1 entries (1 files):
- toxins-1870009-supplementary.pdf
